# Supplementary material for: Numerical Investigation of Hydrogen Leakage Quantification and Dispersion Characteristics in Buried Pipelines
Source: Materials (Basel). 2025 Sep 29;18(19):4535. doi: 10.3390/ma18194535 (PMC12526168; doi:10.3390/ma18194535)
Supplement: Supplementary file 1 [file materials-18-04535-s001.zip]

Archive with 1 entries (1 files):
- materials-3861107-supplementary.pdf
